# Supplementary material for: Lexical diversity in kinship across languages and dialects
Source: Front Psychol. 2023 Nov 20;14:1229697. doi: 10.3389/fpsyg.2023.1229697 (PMC10694203; doi:10.3389/fpsyg.2023.1229697)
Supplement: Supplementary file 1 [file Table_1.XLSX]

## Sheet: Foglio1
Subdomain	Concept	Indonesian	Javanese	Banjar	MSA	Gulf	Moroccan	Algerian	Tunisian	Palestinian	Egyptian	Syrian
grandparents	grandparent	GAP	mbah	GAP	GAP	GAP	GAP	GAP	GAP	GAP	GAP	GAP
grandparents	grandfather	kakek, engkong	mbah kakung	Ka'i	جَدّ	ابو العود	جَدّ	باب الشيخ	بابا عزيزي	جَدّ	جَدّ	جَدّ
grandparents	paternal grandparent	GAP	GAP	GAP	GAP	GAP	GAP	GAP	GAP	GAP	GAP	GAP
grandparents	maternal grandparent	GAP	GAP	GAP	GAP	GAP	GAP	GAP	GAP	GAP	GAP	GAP
grandparents	grandparent (male speaking)	GAP	GAP	GAP	GAP	GAP	GAP	GAP	GAP	GAP	GAP	GAP
grandparents	grandparent (female speaking)	GAP	GAP	GAP	GAP	GAP	GAP	GAP	GAP	GAP	GAP	GAP
grandparents	grandmother	nenek	mbah putri	nini'	جَدَّة	ام العود	جَدَّة	مانّي	مامّاتي	جَدَّة	جَدَّة	جَدَّة/ستي
grandparents	paternal grandfather	GAP	GAP	GAP	GAP	GAP	GAP	GAP	GAP	GAP	GAP	GAP
grandparents	maternal grandfather	GAP	GAP	GAP	GAP	GAP	GAP	GAP	GAP	GAP	GAP	GAP
grandparents	paternal grandmother	GAP	GAP	GAP	GAP	GAP	GAP	GAP	GAP	GAP	GAP	GAP
grandparents	maternal grandmother	GAP	GAP	GAP	GAP	GAP	GAP	GAP	GAP	GAP	GAP	GAP
grandparents	grandfather (male speaking)	GAP	GAP	GAP	GAP	GAP	GAP	GAP	GAP	GAP	GAP	GAP
grandparents	grandfather (female speaking)	GAP	GAP	GAP	GAP	GAP	GAP	GAP	GAP	GAP	GAP	GAP
grandparents	grandmother (male speaking)	GAP	GAP	GAP	GAP	GAP	GAP	GAP	GAP	GAP	GAP	GAP
grandparents	grandmother (female speaking)	GAP	GAP	GAP	GAP	GAP	GAP	GAP	GAP	GAP	GAP	GAP
grandparents	paternal grandfather (male speaking)	GAP	GAP	GAP	GAP	GAP	GAP	GAP	GAP	GAP	GAP	GAP
grandparents	paternal grandfather (female speaking)	GAP	GAP	GAP	GAP	GAP	GAP	GAP	GAP	GAP	GAP	GAP
grandparents	maternal grandmother (male speaking)	GAP	GAP	GAP	GAP	GAP	GAP	GAP	GAP	GAP	GAP	GAP
grandparents	maternal grandmother (female speaking)	GAP	GAP	GAP	GAP	GAP	GAP	GAP	GAP	GAP	GAP	GAP
grandchildren	grandchild	cucu	putu	Cucu	GAP	GAP	GAP	GAP	GAP	GAP	GAP	GAP
grandchildren	eldest grandchild	GAP	GAP	GAP	GAP	GAP	GAP	GAP	GAP	GAP	الفرحة الاولى	GAP
grandchildren	grandchild (male speaking)	GAP	GAP	GAP	GAP	GAP	GAP	GAP	GAP	GAP	GAP	GAP
grandchildren	grandchild (female speaking)	GAP	GAP	GAP	GAP	GAP	GAP	GAP	GAP	GAP	GAP	GAP
grandchildren	grandson	GAP	putu lanang	GAP	حَفِيد	حَفِيد	حَفِيد	حَفِيد	ولد ولدي	حَفِيد	حَفِيد	حَفِيد
grandchildren	granddaughter	GAP	putu wedok	GAP	حَفِيدَة	حَفِيدَة	حَفِيدَة	حَفِيدَة	بنت ولدي	حَفِيدَة	حَفِيدَة	حَفِيدَة
grandchildren	grandson (male speaking)	GAP	GAP	GAP	GAP	GAP	GAP	GAP	GAP	GAP	GAP	GAP
grandchildren	grandson (female speaking)	GAP	GAP	GAP	GAP	GAP	GAP	GAP	GAP	GAP	GAP	GAP
grandchildren	granddaughter (male speaking)	GAP	GAP	GAP	GAP	GAP	GAP	GAP	GAP	GAP	GAP	GAP
grandchildren	granddaughter (female speaking)	GAP	GAP	GAP	GAP	GAP	GAP	GAP	GAP	GAP	GAP	GAP
grandchildren	son's child	GAP	GAP	GAP	GAP	GAP	GAP	GAP	GAP	GAP	GAP	GAP
grandchildren	daughter's child	GAP	GAP	GAP	GAP	GAP	GAP	GAP	GAP	GAP	GAP	GAP
grandchildren	son's child (male speaking)	GAP	GAP	GAP	GAP	GAP	GAP	GAP	GAP	GAP	GAP	GAP
grandchildren	son's child (female speaking)	GAP	GAP	GAP	GAP	GAP	GAP	GAP	GAP	GAP	GAP	GAP
grandchildren	daughter's child (male speaking)	GAP	GAP	GAP	GAP	GAP	GAP	GAP	GAP	GAP	GAP	GAP
grandchildren	daughter's child (female speaking)	GAP	GAP	GAP	GAP	GAP	GAP	GAP	GAP	GAP	GAP	GAP
grandchildren	son's son	GAP	GAP	GAP	GAP	GAP	GAP	GAP	GAP	GAP	GAP	GAP
grandchildren	son's daughter	GAP	GAP	GAP	GAP	GAP	GAP	GAP	GAP	GAP	GAP	GAP
grandchildren	daughter's son	GAP	GAP	GAP	GAP	GAP	GAP	GAP	GAP	GAP	GAP	GAP
grandchildren	daughter's daughter	GAP	GAP	GAP	GAP	GAP	GAP	GAP	GAP	GAP	GAP	GAP
grandchildren	son's son (male speaking)	GAP	GAP	GAP	GAP	GAP	GAP	GAP	GAP	GAP	GAP	GAP
grandchildren	son's son (female speaking)	GAP	GAP	GAP	GAP	GAP	GAP	GAP	GAP	GAP	GAP	GAP
grandchildren	son's daughter (male speaking)	GAP	GAP	GAP	GAP	GAP	GAP	GAP	GAP	GAP	GAP	GAP
grandchildren	son's daughter (female speaking)	GAP	GAP	GAP	GAP	GAP	GAP	GAP	GAP	GAP	GAP	GAP
grandchildren	daughter's son (male speaking)	GAP	GAP	GAP	GAP	GAP	GAP	GAP	GAP	GAP	GAP	GAP
grandchildren	daughter's son (female speaking)	GAP	GAP	GAP	GAP	GAP	GAP	GAP	GAP	GAP	GAP	GAP
grandchildren	daughter's daughter (male speaking)	GAP	GAP	GAP	GAP	GAP	GAP	GAP	GAP	GAP	GAP	GAP
grandchildren	daughter's daughter (female speaking)	GAP	GAP	GAP	GAP	GAP	GAP	GAP	GAP	GAP	GAP	GAP
siblings	sibling	saudara	GAP	dangsanak	GAP	GAP	GAP	GAP	GAP	GAP	GAP	GAP
siblings	brother (blood relation)	GAP	GAP	GAP	GAP	أَخْ بالنسب	خويا بالنسب	أَخْ بالنسب	خويا بالنسب	أَخْ بالنسب	أَخْ بالنسب	أَخْ بالنسب
siblings	full brother	GAP	GAP	GAP	شَقِيق	شَقِيق	شَقِيق	شَقِيق	GAP	شَقِيق	شَقِيق	شَقِيق
siblings	sister (blood relation)	GAP	GAP	GAP	GAP	أُخْت بالنسب	خْت بالنسب	أُخْت بالنسب	اختي بالنسب	أُخْت بالنسب	أُخْت بالنسب	أُخْت بالنسب
siblings	full sister	GAP	GAP	GAP	شَقِيقَة	شَقِيقَة	شَقِيقَة	شَقِيقَة	GAP	شَقِيقَة	شَقِيقَة	شَقِيقَة
siblings	brother as general term	GAP	GAP	GAP	أَخْ	أَخْ	أَخْ	أَخْ	GAP	أَخْ	أَخْ	أَخْ
siblings	sister as general term	GAP	GAP	GAP	أُخْت	أُخْت	أُخْت	أُخْت	GAP	أُخْت	أُخْت	أُخْت
siblings	paternal brother	GAP	GAP	GAP	GAP	أَخٌ لأب	أَخٌ لأب	أَخٌ لأب	GAP	أَخٌ لأب	أَخٌ لأب	أَخٌ لأب
siblings	paternal sister	GAP	GAP	GAP	GAP	أَخٌت لأب	أَخٌت لأب	أَخٌت لأب	GAP	أَخٌت لأب	أَخٌت لأب	أَخٌت لأب
siblings	maternal brother	GAP	GAP	GAP	GAP	أَخٌ لأمّ	أَخٌ لأمّ	أَخٌ لأمّ	GAP	أَخٌ لأمّ	أَخٌ لأمّ	أَخٌ لأمّ
siblings	maternal sister	GAP	GAP	GAP	GAP	أَخٌت لأمّ	أَخٌت لأمّ	أَخٌت لأمّ	GAP	أَخٌت لأمّ	أَخٌت لأمّ	أَخٌت لأمّ
siblings	breastfeeding brother	GAP	GAP	GAP	GAP	أخ من الرضاعة	أخ من الرضاعة	أخ من الرضاعة	أخ من الرضاعة	أخ من الرضاعة	أخ من الرضاعة	أخ من الرضاعة
siblings	breastfeeding sister	GAP	GAP	GAP	GAP	أخت من الرضاعة	أخت من الرضاعة	أخت من الرضاعة	أخت من الرضاعة	أخت من الرضاعة	أخت من الرضاعة	أخت من الرضاعة
siblings	brother (male speaking)	GAP	GAP	GAP	GAP	GAP	GAP	GAP	GAP	GAP	GAP	GAP
siblings	brother (female speaking)	GAP	GAP	GAP	GAP	GAP	GAP	GAP	GAP	GAP	GAP	GAP
siblings	sister (male speaking)	GAP	GAP	GAP	GAP	GAP	GAP	GAP	GAP	GAP	GAP	GAP
siblings	sister (female speaking)	GAP	GAP	GAP	GAP	GAP	GAP	GAP	GAP	GAP	GAP	GAP
siblings	elder sibling	kakak	GAP	kakak	GAP	GAP	GAP	GAP	GAP	GAP	GAP	GAP
siblings	younger sibling	adik	adhi, rayi, dek	ading	GAP	GAP	GAP	GAP	GAP	اخر العنقود	GAP	اخر العنقود
siblings	elder brother	abang	ꦏꦁꦩꦱ꧀, mas, kangmas	GAP	GAP	ابن العود	GAP	سيدي	سيدي	GAP	أبْيِه	السند
siblings	elder sister	GAP	mbak	GAP	GAP	بنت العود	GAP	لالّة	GAP	GAP	أبْلَه	GAP
siblings	younger brother	GAP	GAP	GAP	GAP	GAP	GAP	مَعزوزي	GAP	GAP	GAP	GAP
siblings	younger sister	GAP	GAP	GAP	GAP	GAP	GAP	مَعزوزيّة	GAP	GAP	GAP	GAP
siblings	elder brother (male speaking)	GAP	GAP	GAP	GAP	GAP	GAP	GAP	GAP	GAP	GAP	GAP
siblings	elder brother (female speaking)	GAP	GAP	GAP	GAP	GAP	GAP	GAP	GAP	GAP	GAP	GAP
siblings	elder sister (male speaking)	GAP	GAP	GAP	GAP	GAP	GAP	GAP	GAP	GAP	GAP	GAP
siblings	elder sister (female speaking)	GAP	GAP	GAP	GAP	GAP	GAP	GAP	GAP	GAP	GAP	GAP
siblings	younger brother (male speaking)	GAP	GAP	GAP	GAP	GAP	GAP	GAP	GAP	GAP	GAP	GAP
siblings	younger brother (female speaking)	GAP	GAP	GAP	GAP	GAP	GAP	GAP	GAP	GAP	GAP	GAP
siblings	younger sister (male speaking)	GAP	GAP	GAP	GAP	GAP	GAP	GAP	GAP	GAP	GAP	GAP
siblings	younger sister (female speaking)	GAP	GAP	GAP	GAP	GAP	GAP	GAP	GAP	GAP	GAP	GAP
uncles and aunts	parent's sibling	GAP	GAP	GAP	GAP	GAP	GAP	GAP	GAP	GAP	GAP	GAP
uncles and aunts	uncle	paman, om	GAP	pakacil	GAP	GAP	GAP	GAP	GAP	GAP	GAP	GAP
uncles and aunts	aunt	bibi, tante	GAP	GAP	GAP	GAP	GAP	GAP	GAP	GAP	GAP	GAP
uncles and aunts	father's sibling	GAP	GAP	GAP	GAP	GAP	GAP	GAP	GAP	GAP	GAP	GAP
uncles and aunts	mother's sibling	GAP	GAP	GAP	GAP	GAP	GAP	GAP	GAP	GAP	GAP	GAP
uncles and aunts	paternal uncle	GAP	GAP	GAP	عَمَّ	عَمَّ	عَمَّ	عَمَّ	عَمَّ	عَمَّ	عَمَّ	عَمَّ
uncles and aunts	maternal uncle	GAP	GAP	GAP	خَالٍ	خَالٍ	خَالٍ	خَالٍ	خَالٍ	خَالٍ	خَالٍ	خَالٍ
uncles and aunts	paternal aunt	GAP	GAP	GAP	عَمَّة	عَمَّة	عَمَّة	عَمَّة	عَمَّة	عَمَّة	عَمَّة	عَمَّة
uncles and aunts	maternal aunt	GAP	GAP	GAP	خَالَة	خَالَة	خَالَة	خَالَة	خَالَة	خَالَة	خَالَة	خَالَة
uncles and aunts	maternal uncle (male speaking)	GAP	GAP	GAP	GAP	GAP	GAP	GAP	GAP	GAP	GAP	GAP
uncles and aunts	maternal uncle (female speaking)	GAP	GAP	GAP	GAP	GAP	GAP	GAP	GAP	GAP	GAP	GAP
uncles and aunts	paternal aunt (male speaking)	GAP	GAP	GAP	GAP	GAP	GAP	GAP	GAP	GAP	GAP	GAP
uncles and aunts	paternal aunt (female speaking)	GAP	GAP	GAP	GAP	GAP	GAP	GAP	GAP	GAP	GAP	GAP
uncles and aunts	parent's elder brother	GAP	pakde	amang, ua'	GAP	GAP	GAP	GAP	GAP	GAP	GAP	GAP
uncles and aunts	parent's elder sister	GAP	bude	makacil	GAP	GAP	GAP	GAP	GAP	GAP	GAP	GAP
uncles and aunts	parent's younger brother	GAP	paklek	GAP	GAP	GAP	GAP	GAP	GAP	GAP	GAP	GAP
uncles and aunts	parent's younger sister	GAP	bulek	acil	GAP	GAP	GAP	GAP	GAP	GAP	GAP	GAP
uncles and aunts	father's younger sibling	GAP	GAP	GAP	GAP	GAP	GAP	GAP	GAP	GAP	GAP	GAP
uncles and aunts	mother's younger sibling	GAP	GAP	GAP	GAP	GAP	GAP	GAP	GAP	GAP	GAP	GAP
uncles and aunts	father's elder brother	GAP	GAP	GAP	GAP	العَم العودْ	GAP	GAP	GAP	GAP	GAP	GAP
uncles and aunts	father's younger brother	GAP	GAP	GAP	GAP	GAP	GAP	GAP	GAP	GAP	GAP	GAP
uncles and aunts	father's elder sister	GAP	GAP	GAP	GAP	العمة العود	GAP	لالّة	GAP	GAP	GAP	GAP
uncles and aunts	father's younger sister	GAP	GAP	GAP	GAP	GAP	GAP	GAP	GAP	GAP	GAP	GAP
uncles and aunts	mother's elder brother	GAP	GAP	GAP	GAP	الخَال العودْ	GAP	GAP	GAP	GAP	GAP	GAP
uncles and aunts	mother's younger brother	GAP	GAP	GAP	GAP	GAP	GAP	GAP	GAP	GAP	GAP	GAP
uncles and aunts	mother's elder sister	GAP	GAP	GAP	GAP	الخالَة العودْ	GAP	لالّة	GAP	GAP	GAP	GAP
uncles and aunts	mother's younger sister	GAP	GAP	GAP	GAP	GAP	GAP	GAP	GAP	GAP	GAP	GAP
uncles and aunts	parent's eldest sibling	GAP	GAP	julak	GAP	GAP	GAP	GAP	GAP	GAP	GAP	GAP
uncles and aunts	parent's second eldest sibling	GAP	GAP	gulu	GAP	GAP	GAP	GAP	GAP	GAP	GAP	GAP
uncles and aunts	parent's middle elder sibling (only if number of sibling is odd)	GAP	GAP	angah; tangah	GAP	GAP	GAP	GAP	GAP	GAP	GAP	GAP
nephews and nieces	nibling	keponakan; kemenakan	ponakan	kemanakan	GAP	GAP	GAP	GAP	GAP	GAP	GAP	GAP
nephews and nieces	nephew	GAP	ponakan jaler	GAP	GAP	GAP	GAP	GAP	GAP	GAP	GAP	GAP
nephews and nieces	niece	GAP	ponaken estri	GAP	GAP	GAP	GAP	GAP	GAP	GAP	GAP	GAP
nephews and nieces	brother's child	GAP	GAP	GAP	GAP	GAP	GAP	GAP	GAP	GAP	GAP	GAP
nephews and nieces	sister's child	GAP	GAP	GAP	GAP	GAP	GAP	GAP	GAP	GAP	GAP	GAP
nephews and nieces	brother's child (female speaking)	GAP	GAP	GAP	GAP	GAP	GAP	GAP	GAP	GAP	GAP	GAP
nephews and nieces	sister's child (male speaking)	GAP	GAP	GAP	GAP	GAP	GAP	GAP	GAP	GAP	GAP	GAP
nephews and nieces	brother's son	GAP	GAP	GAP	اِبْنُ الأَخ	اِبْنُ الأَخٍ‎ْْ	ولد خويا	وليد خويا	ولد خويا	اِبْنُ الأَخٍ‎ْْ	اِبْنُ الأَخٍ‎ْْ	اِبْنُ الأَخ
nephews and nieces	full brother's son	GAP	GAP	GAP	اِبْنُ الشَقِيق	اِبْنُ الشَقِيق	GAP	GAP	GAP	اِبْنُ الشَقِيق	اِبْنُ الشَقِيق	GAP
nephews and nieces	brother's daughter	GAP	GAP	GAP	بِنْتُ أَخٍ‎	بِنْتُ الأَخ	بِنْتُ خويا	بِنْتُ خويا	بِنْتُ خويا	بِنْتُ الأَخ	بِنْتُ أَخٍ‎	بِنْتُ أَخٍ‎
nephews and nieces	full brother's daughter	GAP	GAP	GAP	بِنْتُ الشَقِيق	بِنْتُ الشَقِيق	GAP	GAP	GAP	بِنْتُ الشَقِيق	بِنْتُ الشَقِيق	GAP
nephews and nieces	sister's son	GAP	GAP	GAP	اِبْنُ الأُخْت	اِبْنُ الأُخْت	ولد الأُخْت	وليد أُختي	ولد الأُخْت	اِبْنُ الأُخْت	اِبْنُ الأُخْت	اِبْنُ الأُخْت
nephews and nieces	full sister's son	GAP	GAP	GAP	اِبْنُ الشَقِيقَة	اِبْنُ الشَقِيقَة	GAP	GAP	GAP	اِبْنُ الشَقِيقَة	اِبْنُ الشَقِيقَة	GAP
nephews and nieces	sister's daughter	GAP	GAP	GAP	بِنْتُ الأُخْت	بِنْتُ الأُخْت	بِنْتُ الأُخْت	بِنْتُ أُختي	بِنْتُ الأُخْت	بِنْتُ الأُخْت	بِنْتُ الأُخْت	بِنْتُ الأُخْت
nephews and nieces	full sister's daughter	GAP	GAP	GAP	بِنْتُ الشَقِيقَة	بِنْتُ الشَقِيقَة	GAP	GAP	GAP	بِنْتُ الشَقِيقَة	بِنْتُ الشَقِيقَة	GAP
nephews and nieces	brother's son (male speaking)	GAP	GAP	GAP	GAP	GAP	GAP	GAP	GAP	GAP	GAP	GAP
nephews and nieces	brother's son (female speaking)	GAP	GAP	GAP	GAP	GAP	GAP	GAP	GAP	GAP	GAP	GAP
nephews and nieces	brother's daughter (male speaking)	GAP	GAP	GAP	GAP	GAP	GAP	GAP	GAP	GAP	GAP	GAP
nephews and nieces	sister's son (male speaking)	GAP	GAP	GAP	GAP	GAP	GAP	GAP	GAP	GAP	GAP	GAP
nephews and nieces	sister's son (female speaking)	GAP	GAP	GAP	GAP	GAP	GAP	GAP	GAP	GAP	GAP	GAP
nephews and nieces	sister's daughter (female speaking)	GAP	GAP	GAP	GAP	GAP	GAP	GAP	GAP	GAP	GAP	GAP
nephews and nieces	elder brother's child	GAP	GAP	GAP	GAP	GAP	GAP	GAP	GAP	GAP	GAP	GAP
nephews and nieces	younger brother's child	GAP	GAP	GAP	GAP	GAP	GAP	GAP	GAP	GAP	GAP	GAP
nephews and nieces	elder sister's child	GAP	GAP	GAP	GAP	GAP	GAP	GAP	GAP	GAP	GAP	GAP
nephews and nieces	younger sister's child	GAP	GAP	GAP	GAP	GAP	GAP	GAP	GAP	GAP	GAP	GAP
nephews and nieces	elder brother's child (male speaking)	GAP	GAP	GAP	GAP	GAP	GAP	GAP	GAP	GAP	GAP	GAP
nephews and nieces	younger brother's child (male speaking)	GAP	GAP	GAP	GAP	GAP	GAP	GAP	GAP	GAP	GAP	GAP
nephews and nieces	elder sister's child (female speaking)	GAP	GAP	GAP	GAP	GAP	GAP	GAP	GAP	GAP	GAP	GAP
nephews and nieces	younger sister's child (female speaking)	GAP	GAP	GAP	GAP	GAP	GAP	GAP	GAP	GAP	GAP	GAP
nephews and nieces	elder brother's son	GAP	GAP	GAP	GAP	GAP	GAP	GAP	GAP	GAP	GAP	GAP
nephews and nieces	elder brother's daughter	GAP	GAP	GAP	GAP	GAP	GAP	GAP	GAP	GAP	GAP	GAP
nephews and nieces	younger brother's son	GAP	GAP	GAP	GAP	GAP	GAP	GAP	GAP	GAP	GAP	GAP
nephews and nieces	younger brother's daughter	GAP	GAP	GAP	GAP	GAP	GAP	GAP	GAP	GAP	GAP	GAP
nephews and nieces	elder sister's son	GAP	GAP	GAP	GAP	GAP	GAP	GAP	GAP	GAP	GAP	GAP
nephews and nieces	elder sister's daughter	GAP	GAP	GAP	GAP	GAP	GAP	GAP	GAP	GAP	GAP	GAP
nephews and nieces	younger sister's son	GAP	GAP	GAP	GAP	GAP	GAP	GAP	GAP	GAP	GAP	GAP
nephews and nieces	younger sister's daughter	GAP	GAP	GAP	GAP	GAP	GAP	GAP	GAP	GAP	GAP	GAP
cousins	cousin	sepupu	misanan	sepupu	GAP	GAP	GAP	GAP	GAP	GAP	GAP	GAP
cousins	cousin (female speaking)	GAP	GAP	GAP	GAP	GAP	GAP	GAP	GAP	GAP	GAP	GAP
cousins	male cousin	GAP	GAP	GAP	GAP	GAP	GAP	GAP	GAP	GAP	GAP	GAP
cousins	female cousin	GAP	GAP	GAP	GAP	GAP	GAP	GAP	GAP	GAP	GAP	GAP
cousins	male cousin (male speaking)	GAP	GAP	GAP	GAP	GAP	GAP	GAP	GAP	GAP	GAP	GAP
cousins	male cousin (female speaking)	GAP	GAP	GAP	GAP	GAP	GAP	GAP	GAP	GAP	GAP	GAP
cousins	female cousin (male speaking)	GAP	GAP	GAP	GAP	GAP	GAP	GAP	GAP	GAP	GAP	GAP
cousins	elder cousin	GAP	GAP	GAP	GAP	GAP	GAP	GAP	GAP	GAP	GAP	GAP
cousins	younger cousin	GAP	GAP	GAP	GAP	GAP	GAP	GAP	GAP	GAP	GAP	GAP
cousins	elder male cousin	GAP	GAP	GAP	GAP	GAP	GAP	GAP	GAP	GAP	GAP	GAP
cousins	elder female cousin	GAP	GAP	GAP	GAP	GAP	GAP	GAP	GAP	GAP	GAP	GAP
cousins	younger male cousin	GAP	GAP	GAP	GAP	GAP	GAP	GAP	GAP	GAP	GAP	GAP
cousins	younger female cousin	GAP	GAP	GAP	GAP	GAP	GAP	GAP	GAP	GAP	GAP	GAP
cousins	elder male cousin (male speaking)	GAP	GAP	GAP	GAP	GAP	GAP	GAP	GAP	GAP	GAP	GAP
cousins	elder female cousin (female speaking)	GAP	GAP	GAP	GAP	GAP	GAP	GAP	GAP	GAP	GAP	GAP
cousins	younger male cousin (male speaking)	GAP	GAP	GAP	GAP	GAP	GAP	GAP	GAP	GAP	GAP	GAP
cousins	younger female cousin (female speaking)	GAP	GAP	GAP	GAP	GAP	GAP	GAP	GAP	GAP	GAP	GAP
cousins	child of father's sibling	GAP	GAP	GAP	GAP	GAP	GAP	GAP	GAP	GAP	GAP	GAP
cousins	child of mother's sibling	GAP	GAP	GAP	GAP	GAP	GAP	GAP	GAP	GAP	GAP	GAP
cousins	child of father's brother	GAP	GAP	GAP	GAP	GAP	GAP	GAP	GAP	GAP	GAP	GAP
cousins	child of father's sister	GAP	GAP	GAP	GAP	GAP	GAP	GAP	GAP	GAP	GAP	GAP
cousins	child of mother's brother	GAP	GAP	GAP	GAP	GAP	GAP	GAP	GAP	GAP	GAP	GAP
cousins	child of mother's sister	GAP	GAP	GAP	GAP	GAP	GAP	GAP	GAP	GAP	GAP	GAP
cousins	son of parent's brother	GAP	GAP	GAP	اِبْن العَمّ‎	GAP	GAP	GAP	GAP	GAP	اِبْن العَمّ‎	GAP
cousins	daughter of parent's brother	GAP	GAP	GAP	بِنْت العَمّ‎	GAP	GAP	GAP	GAP	GAP	بِنْت العَمّ‎	GAP
cousins	son of parent's sister	GAP	GAP	GAP	اِبْن العَمَّة	GAP	GAP	GAP	GAP	GAP	اِبْن العَمَّة	GAP
cousins	daughter of parent's sister	GAP	GAP	GAP	بِنْت العَمَّة‎	GAP	GAP	GAP	GAP	GAP	بِنْت العَمَّة‎	GAP
cousins	son of mother's sibling	GAP	GAP	GAP	GAP	GAP	GAP	GAP	GAP	GAP	GAP	GAP
cousins	daughter of mother's sibling	GAP	GAP	GAP	GAP	GAP	GAP	GAP	GAP	GAP	GAP	GAP
cousins	son of father's brother	GAP	GAP	GAP	اِبْن العَمّ‎	اِبْن العَمّ‎	ولد العم	وليد العَمّ‎	ولد العَمّ‎	اِبْن العَمّ‎	اِبْن العَمّ‎	اِبْن العَمّ‎
cousins	daughter of father's brother	GAP	GAP	GAP	بِنْت العَمّ‎	بِنْت العَمّ‎	بِنْت العَمّ‎	بِنْت العَمّ‎	بِنْت العَمّ‎	بِنْت العَمّ‎	بِنْت العَمّ‎	بِنْت العَمّ‎
cousins	son of father's sister	GAP	GAP	GAP	اِبْن العَمَّة	اِبْن العَمَّة	ولد العَمَّة	وليد العَمَّة	ولد العَمَّة	اِبْن العَمَّة	اِبْن العَمَّة	اِبْن العَمَّة
cousins	daughter of father's sister	GAP	GAP	GAP	بِنْت العَمَّة‎	بِنْت العَمَّة‎	بِنْت العَمَّة‎	بِنْت العَمَّة‎	بِنْت العَمَّة‎	بِنْت العَمَّة‎	بِنْت العَمَّة‎	بِنْت العَمَّة‎
cousins	son of mother's brother	GAP	GAP	GAP	اِبْن الخَال	اِبْن الخَال	ولد الخَال	وليد الخَال	ولد الخَال	اِبْن الخَال	اِبْن الخَال	اِبْن الخَال
cousins	daughter of mother's brother	GAP	GAP	GAP	بِنْت الخَال‎	بِنْت الخَال‎	بِنْت الخَال‎	بِنْت الخَال‎	بِنْت الخَال‎	بِنْت الخَال‎	بِنْت الخَال‎	بِنْت الخَال‎
cousins	son of mother's sister	GAP	GAP	GAP	اِبْن الخَالَة	اِبْن الخَالَة	ولد الخَالَة	وليد الخَالَة	ولد الخَالَة	اِبْن الخَالَة	اِبْن الخَالَة	اِبْن الخَالَة
cousins	daughter of mother's sister	GAP	GAP	GAP	بِنْت الخَالَة	بِنْت الخَالَة	بِنْت الخَالَة	بِنْت الخَالَة	بِنْت الخَالَة	بِنْت الخَالَة	بِنْت الخَالَة	بِنْت الخَالَة
cousins	son of father's brother (male speaking)	GAP	GAP	GAP	GAP	GAP	GAP	GAP	GAP	GAP	GAP	GAP
cousins	son of father's brother (female speaking)	GAP	GAP	GAP	GAP	GAP	GAP	GAP	GAP	GAP	GAP	GAP
cousins	daughter of father's brother (male speaking)	GAP	GAP	GAP	GAP	GAP	GAP	GAP	GAP	GAP	GAP	GAP
cousins	daughter of father's brother (female speaking)	GAP	GAP	GAP	GAP	GAP	GAP	GAP	GAP	GAP	GAP	GAP
cousins	son of mother's sister (male speaking)	GAP	GAP	GAP	GAP	GAP	GAP	GAP	GAP	GAP	GAP	GAP
cousins	son of mother's sister (female speaking)	GAP	GAP	GAP	GAP	GAP	GAP	GAP	GAP	GAP	GAP	GAP
cousins	daughter of mother's sister (male speaking)	GAP	GAP	GAP	GAP	GAP	GAP	GAP	GAP	GAP	GAP	GAP
cousins	daughter of mother's sister (female speaking)	GAP	GAP	GAP	GAP	GAP	GAP	GAP	GAP	GAP	GAP	GAP
cousins	elder, son of father's brother	GAP	GAP	GAP	GAP	GAP	GAP	GAP	GAP	GAP	أبْيِه	GAP
cousins	younger, son of father's brother	GAP	GAP	GAP	GAP	GAP	GAP	GAP	GAP	GAP	GAP	GAP
cousins	elder, daughter of father's brother	GAP	GAP	GAP	GAP	GAP	GAP	GAP	GAP	GAP	أبْلَه	GAP
cousins	younger, daughter of father's brother	GAP	GAP	GAP	GAP	GAP	GAP	GAP	GAP	GAP	GAP	GAP
cousins	elder, son of father's sister	GAP	GAP	GAP	GAP	GAP	GAP	GAP	GAP	GAP	أبْيِه	GAP
cousins	younger, son of father's sister	GAP	GAP	GAP	GAP	GAP	GAP	GAP	GAP	GAP	GAP	GAP
cousins	elder, daughter of father's sister	GAP	GAP	GAP	GAP	GAP	GAP	GAP	GAP	GAP	أبْلَه	GAP
cousins	younger, daughter of father's sister	GAP	GAP	GAP	GAP	GAP	GAP	GAP	GAP	GAP	GAP	GAP
cousins	elder, son of mother's sibling	GAP	GAP	GAP	GAP	GAP	GAP	GAP	GAP	GAP	GAP	GAP
cousins	younger, son of mother's sibling	GAP	GAP	GAP	GAP	GAP	GAP	GAP	GAP	GAP	GAP	GAP
cousins	elder, daughter of mother's sibling	GAP	GAP	GAP	GAP	GAP	GAP	GAP	GAP	GAP	GAP	GAP
cousins	elder, son of mother's brother	GAP	GAP	GAP	GAP	GAP	GAP	GAP	GAP	GAP	أبْيِه	GAP
cousins	elder, daughter of mother's brother	GAP	GAP	GAP	GAP	GAP	GAP	GAP	GAP	GAP	أبْلَه	GAP
cousins	elder, son of mother's sister	GAP	GAP	GAP	GAP	GAP	GAP	GAP	GAP	GAP	أبْيِه	GAP
cousins	elder, daughter of mother's sister	GAP	GAP	GAP	GAP	GAP	GAP	GAP	GAP	GAP	أبْلَه	GAP
cousins	younger, daughter of mother's sibling	GAP	GAP	GAP	GAP	GAP	GAP	GAP	GAP	GAP	GAP	GAP
Intersections:	Word+Gap intersection	Word intersection	Gap intersection	Word+Gap %	Word % (max)
ind+jav	192	7	185	0.932039	0.411765
ind+bjr	198	9	189	0.961165	0.6
jav+bjr	192	9	183	0.932039	0.529412
ind+jav+bjr	188	6	182	0.912621	0.352941
msa+gulf	188	28	160	0.912621	0.666667
msa+moroccan	190	24	166	0.92233	0.75
msa+algerian	184	24	160	0.893204	0.631579
msa+tunisian	189	20	169	0.917476	0.625
msa+palestinian	193	28	165	0.936893	0.756757
msa+egyptian	187	32	155	0.907767	0.627451
msa+syrian	188	24	164	0.912621	0.705882
gulf+moroccan	196	32	164	0.951456	0.761905
gulf+algerian	198	36	162	0.961165	0.857143
gulf+tunisian	189	25	164	0.917476	0.595238
gulf+palestinian	199	36	163	0.966019	0.857143
gulf+egyptian	189	38	151	0.917476	0.745098
gulf+syrian	196	33	163	0.951456	0.785714
moroccan+algerian	200	32	168	0.970874	0.842105
moroccan+tunisian	197	24	173	0.956311	0.75
moroccan+palestinian	201	32	169	0.975728	0.864865
moroccan+egyptian	187	32	155	0.907767	0.627451
moroccan+syrian	204	32	172	0.990291	0.941176
algerian+tunisian	193	25	168	0.936893	0.657895
algerian+palestinian	195	32	163	0.946602	0.842105
algerian+egyptian	185	34	151	0.898058	0.666667
algerian+syrian	200	33	167	0.970874	0.868421
tunisian+palestinian	192	24	168	0.932039	0.648649
tunisian+egyptian	180	25	155	0.873786	0.490196
tunisian+syrian	197	25	172	0.956311	0.735294
palestinian+egyptian	190	36	154	0.92233	0.705882
palestinian+syrian	201	33	168	0.975728	0.891892
egyptian+syrian	187	33	154	0.907767	0.647059
ind+arb	167	2	165	0.81068	0.0625
jav+arb	165	4	161	0.800971	0.125
bjr+arb	163	2	161	0.791262	0.0625
ind+jav+bjr+arb	156	2	154	0.757282	0.0625
INTERSECTION OF ALL	133	2	131	0.645631	0.0392157
